# Supplementary material for: A new disjunct species of Eriolaena (Malvaceae, Dombeyoideae) from Continental Africa
Source: PhytoKeys. 2018 Nov 6;(111):11–6. doi: 10.3897/phytokeys.111.29303 (PMC6234222; doi:10.3897/phytokeys.111.29303)
Supplement: XML Treatment for Eriolaena rulkensii [file phytokeys.111.29303-treatment1.xml]

<!DOCTYPE tp:taxon-treatment
  PUBLIC "-//TaxonX//DTD Taxonomic Treatment Publishing DTD v0 20100105//EN" "tax-treatment-NSO.dtd">
<tp:taxon-treatment xmlns:tp="http://www.plazi.org/taxpub"><tp:treatment-meta><kwd-group><label>Taxon classification</label><kwd><named-content xmlns:xlink="http://www.w3.org/1999/xlink" content-type="kingdom">Plantae</named-content></kwd><kwd><named-content xmlns:xlink="http://www.w3.org/1999/xlink" content-type="order">Malvales</named-content></kwd><kwd><named-content xmlns:xlink="http://www.w3.org/1999/xlink" content-type="family">Malvaceae</named-content></kwd></kwd-group><mixed-citation publication-type="journal"><person-group><name><surname>Dorr</surname><given-names>Laurence J.</given-names></name><name><surname>Wurdack</surname><given-names>Kenneth J.</given-names></name></person-group><article-title>A new disjunct species of <italic><tp:taxon-name><tp:taxon-name-part taxon-name-part-type="genus" reg="Eriolaena">Eriolaena</tp:taxon-name-part></tp:taxon-name></italic> (<tp:taxon-name><tp:taxon-name-part taxon-name-part-type="family">Malvaceae</tp:taxon-name-part></tp:taxon-name>, <tp:taxon-name><tp:taxon-name-part taxon-name-part-type="subfamily">Dombeyoideae</tp:taxon-name-part></tp:taxon-name>) from Continental Africa</article-title><source>PhytoKeys</source><day>6</day><month>11</month><year>2018</year><volume>2018</volume><issue>111</issue><fpage>11</fpage><lpage>16</lpage><pub-id pub-id-type="doi">10.3897/phytokeys.111.29303</pub-id></mixed-citation></tp:treatment-meta><tp:nomenclature><tp:taxon-name>
            <tp:taxon-name-part taxon-name-part-type="genus" reg="Eriolaena">Eriolaena</tp:taxon-name-part>
            <tp:taxon-name-part taxon-name-part-type="species" reg="rulkensii">rulkensii</tp:taxon-name-part>
            <object-id xmlns:xlink="http://www.w3.org/1999/xlink" content-type="ipni" xlink:type="simple">urn:lsid:ipni.org:names:60477347-2</object-id>
          </tp:taxon-name><tp:taxon-authority>Dorr</tp:taxon-authority><tp:taxon-status xmlns:xlink="http://www.w3.org/1999/xlink" xlink:type="simple">sp. nov.</tp:taxon-status><xref ref-type="fig" rid="F1">Figures 1</xref><xref ref-type="fig" rid="F2">, 2</xref><tp:nomenclature-citation-list><tp:nomenclature-citation><tp:taxon-name>
                <tp:taxon-name-part taxon-name-part-type="genus" reg="Helmiopsiella">Helmiopsiella</tp:taxon-name-part>
              </tp:taxon-name><comment>sp. A: Burrows et al., Trees shrubs Mozambique: 590. 2018.</comment></tp:nomenclature-citation></tp:nomenclature-citation-list></tp:nomenclature><tp:treatment-sec sec-type="diagnosis" id="SECID0ESFAC"><title>Diagnosis.</title><p>Differs from <italic><tp:taxon-name><tp:taxon-name-part taxon-name-part-type="genus" reg="Eriolaena">Eriolaena</tp:taxon-name-part><tp:taxon-name-part taxon-name-part-type="species" reg="wallichii">wallichii</tp:taxon-name-part></tp:taxon-name></italic> DC. in having entire or sparingly toothed epicalyx bracts (versus laciniate epicalyx bracts) and an androecium of 10–15 anthers alternating with 5 staminodes (versus an androecium comprised of numerous stamens and no staminodes).</p></tp:treatment-sec><tp:treatment-sec sec-type="material" id="SECID0EDGAC"><title>Type.</title><p>Mozambique. Cabo Delgado: Pemba, close to Pemba Bay, near Chibuaburare, <named-content xmlns:xlink="http://www.w3.org/1999/xlink" content-type="dwc:verbatimCoordinates" xlink:type="simple"><named-content content-type="geo-json" specific-use="{&#34;type&#34;:&#34;Point&#34;,&#34;coordinates&#34;:[40.502778,-12.973889]}" id="NCID0EMGAC" xlink:type="simple">12°58'26"S, 040°30'10"E</named-content></named-content>, 9 m alt., 23 Feb 2014 (fl, fr), <italic>A.J.H. Rulkens 1</italic> (holotype: US-01184177; isotypes: BNRH, K-0001291030, K-0001291031, LMA, US-01184178).</p></tp:treatment-sec><tp:treatment-sec sec-type="description" id="SECID0ETGAC"><title>Description.</title><p><italic>Shrubs</italic> or straggly trees, 2–6 m tall. Bark smooth, mottled grey and brown; young stems with scattered, appressed multi-radiate stellate hairs; older stems <!--PageBreak--><!--PageBreak-->lenticellate, ± glabrescent. <italic>Leaves</italic> simple, alternate, petiolate, stipulate; leaf blades ovate to broadly ovate, 7–12.5(–14) cm long, 5–9(–9.5) cm wide, apices long acuminate, bases cordate to truncate, margin coarsely crenate except base of blade entire, (3–)5-nerved from the base, primary, secondary and tertiary nerves clearly visible below, veinlets visible below with 10× magnification, ± glabrous above and below except for scattered minute multi-radiate stellate hairs that are more numerous on the primary and secondary nerves and toward leaf base, somewhat lustrous above, matt below; domatia absent; petioles 3–4.5(–7) cm long, sparingly pubescent with scattered minute multi-radiate stellate hairs; stipules long acicular, 9–12(–15) mm long, ca. 1 mm wide at base and tapering to 0.25 mm below apex, sparingly pubescent with scattered minute multi-radiate stellate hairs, caducous. <italic>Inflorescence</italic> paniculate, axillary and terminal, lax, 20–27 cm long, 20–25 cm wide; pedicels to 9(–10) cm long. <italic><tp:taxon-name><tp:taxon-name-part taxon-name-part-type="genus" reg="Epicalyx">Epicalyx</tp:taxon-name-part></tp:taxon-name></italic> bracts 3, acicular, 7–10 × 2 mm, entire or sparingly toothed apically, ± evenly spaced around the axis in bud, but clustered on one side at anthesis, caducous. <italic>Calyx</italic> 5-lobed, valvate, shortly (1.5–2 mm) connate at base, lobes lanceolate, 7–8 × 2 mm, apices acute, somewhat thickened distally, sparingly pubescent externally with appressed, minute multi-radiate stellate hairs, glabrous internally, smooth (i.e. nerves not visible). <italic>Petals</italic> 5, broadly obovate, 14–16(–22) mm long, 14–15(–20) mm wide, ± symmetrical, apices crispate, bases cuneate, bright yellow in vivo, glabrous externally and internally. <italic>Androecium</italic> of 10–15 anthers alternating with 5 staminodes; anthers in an outer whorl, borne in fascicles of 2(3), common filaments ca. 3–3.25 mm long, glabrous; anther sacs 2–2.25 mm long; staminodes in an inner whorl, ligulate, 10 × 1 mm, glabrous. <italic>Style</italic> 1, ca. 4 mm tall; stigmas 10, recurved apically, pale yellow to white. <italic>Fruit</italic> a loculicidally dehiscent capsule, obovoid, ± 1.5 cm in diameter, 10-ridged, sparingly pubescent with scattered minute multi-radiate stellate hairs, eventually splitting into separate mericarp-like structures. <italic>Seeds</italic> 1(2) per locule, obovate, 4 × 2 mm, laterally flattened, glabrous, each seed with a narrow, ca. 1 mm wide, hyaline, dorsal and apical wing.</p><fig id="F1" position="float" orientation="portrait"><label>Figure 1.</label><caption><p><italic><tp:taxon-name><tp:taxon-name-part taxon-name-part-type="genus" reg="Eriolaena">Eriolaena</tp:taxon-name-part><tp:taxon-name-part taxon-name-part-type="species" reg="rulkensii">rulkensii</tp:taxon-name-part></tp:taxon-name></italic>. <bold>A</bold> Habit <bold>B, C</bold> Flower buds with 3 epicalyx bracts each <bold>D</bold> Immature flower with petals (yellow), sepals (green) and scar of one dehisced epicalyx bract <bold>E</bold> Detail of sepal <bold>F</bold> Flower at anthesis showing petals, anthers, staminodes and gynoecium <bold>G</bold> Detail of petal <bold>H</bold> Detail of androecium showing androecial tube, anthers in fascicles and staminodes <bold>I</bold> Gynoecium and base of two staminodes <bold>J</bold> Immature capsule showing scars from dehisced calyx lobes and epicalyx bracts. (Source: <italic>A.J.H. Rulkens 1</italic>, US).</p></caption><graphic xmlns:xlink="http://www.w3.org/1999/xlink" xlink:href="phytokeys-111-011-g001.jpg" position="float" orientation="portrait" xlink:type="simple" id="oo_240901.jpg"/></fig><fig id="F2" position="float" orientation="portrait"><label>Figure 2.</label><caption><p><italic><tp:taxon-name><tp:taxon-name-part taxon-name-part-type="genus" reg="Eriolaena">Eriolaena</tp:taxon-name-part><tp:taxon-name-part taxon-name-part-type="species" reg="rulkensii">rulkensii</tp:taxon-name-part></tp:taxon-name></italic>. <bold>A</bold> Trunk and bark <bold>B</bold> Infructescence <bold>C</bold> Immature capsules with prominent ridges <bold>D</bold> Habit (shrub in centre with yellow flowers) <bold>E</bold> Flower (foreground) with stamens in fascicles of 2(3), each alternating with a ligulate staminode, and a simple style with 10 stigmas; flower buds (background) with 3 epicalyx lobes subtending each calyx <bold>F</bold> Capsules (mature) with loculicidally dehiscent mericarp-like structures. Photographs: A.J.H. Rulkens.</p></caption><graphic xmlns:xlink="http://www.w3.org/1999/xlink" xlink:href="phytokeys-111-011-g002.jpg" position="float" orientation="portrait" xlink:type="simple" id="oo_240902.jpg"/></fig></tp:treatment-sec><tp:treatment-sec sec-type="etymology" id="SECID0EFKAC"><title>Etymology.</title><p>Named for A.J.H. (Ton) Rulkens, an agronomist who works for OXFAM Belgium to strengthen small-scale farmer organizations in Cabo Delgado province, Mozambique. Rulkens is also a keen amateur botanist and photographer who has made many interesting plant discoveries in Mozambique, especially amongst representatives of the succulent flora (<xref ref-type="bibr" rid="B7">McCoy et al. 2014</xref>, <xref ref-type="bibr" rid="B8">2017</xref>; <xref ref-type="bibr" rid="B6">McCoy and Baptista 2016</xref>).</p></tp:treatment-sec><tp:treatment-sec sec-type="distribution" id="SECID0EXKAC"><title>Distribution and ecology.</title><p>Endemic to northern Mozambique where it is known from several localities on the eastern and southern shore of Pemba Bay (Baia de Pemba) near the city of Pemba where it occurs on heavy clay over coral-rag in coastal scrub at the upper margin of mangrove communities (<xref ref-type="bibr" rid="B3">Burrows et al. 2018</xref>); ca. 10 m alt. According to Rulkens (personal communication), Ernst Schmidt observed the shrub between Macomia and the coast in 2009 but later discovered the plant had been cut down. Rulkens also observed additional locations with many plants about 10 km from Pemba in small patches of coastal forest on fossil coral substrate.</p></tp:treatment-sec><tp:treatment-sec sec-type="Threats" id="SECID0EBLAC"><title>Threats.</title><p><italic><tp:taxon-name><tp:taxon-name-part taxon-name-part-type="genus" reg="Eriolaena">Eriolaena</tp:taxon-name-part><tp:taxon-name-part taxon-name-part-type="species" reg="rulkensii">rulkensii</tp:taxon-name-part></tp:taxon-name></italic> is exploited for firewood (fide <italic>Rulkens 1</italic>, in sched.) and, on a different scale, it is threatened because the coastal forests and woodlands of northeast Mozambique are subject to increased development following the instability resulting from the independence and civil wars (<xref ref-type="bibr" rid="B12">Timberlake et al. 2011</xref>). <italic><tp:taxon-name><tp:taxon-name-part taxon-name-part-type="genus" reg="Eriolaena">Eriolaena</tp:taxon-name-part><tp:taxon-name-part taxon-name-part-type="species" reg="rulkensii">rulkensii</tp:taxon-name-part></tp:taxon-name></italic> is <!--PageBreak-->only one of many new species discoveries and new records from the Cabo Delgado area of Mozambique, others of which are enumerated by <xref ref-type="bibr" rid="B12">Timberlake et al. (2011)</xref>.</p></tp:treatment-sec><ref-list><ref id="B7"><mixed-citation xmlns:xlink="http://www.w3.org/1999/xlink" xlink:type="simple"><person-group><name name-style="western"><surname>McCoy</surname><given-names>TA</given-names></name><name name-style="western"><surname>Rulkens</surname><given-names>AJH</given-names></name><name name-style="western"><surname>Baptista</surname><given-names>OJ</given-names></name></person-group> (<year>2014</year>) <article-title>An extraordinary new species of <italic><tp:taxon-name><tp:taxon-name-part taxon-name-part-type="genus">Aloe</tp:taxon-name-part></tp:taxon-name></italic> from the Republic of Mozambique.</article-title><source>Cactus and Succulent Journal (Los Angeles)</source><volume>86</volume>(<issue>2</issue>): <fpage>48</fpage>–<lpage>53</lpage>. <ext-link xlink:type="simple" ext-link-type="doi" xlink:href="10.2985/015.086.0202">https://doi.org/10.2985/015.086.0202</ext-link></mixed-citation></ref><ref id="B8"><mixed-citation xmlns:xlink="http://www.w3.org/1999/xlink" xlink:type="simple"><person-group><name name-style="western"><surname>McCoy</surname><given-names>TA</given-names></name><name name-style="western"><surname>Rulkens</surname><given-names>AJH</given-names></name><name name-style="western"><surname>Baptista</surname><given-names>OJ</given-names></name></person-group> (<year>2017</year>) <article-title>A new species of <italic><tp:taxon-name><tp:taxon-name-part taxon-name-part-type="genus">Aloe</tp:taxon-name-part></tp:taxon-name></italic> from the Lúrio Waterfalls in Mozambique.</article-title><source>Cactus and Succulent Journal (Los Angeles)</source><volume>89</volume>(<issue>5</issue>): <fpage>214</fpage>–<lpage>218</lpage>. <ext-link xlink:type="simple" ext-link-type="doi" xlink:href="10.2985/015.089.0502">https://doi.org/10.2985/015.089.0502</ext-link></mixed-citation></ref><ref id="B6"><mixed-citation xmlns:xlink="http://www.w3.org/1999/xlink" xlink:type="simple"><person-group><name name-style="western"><surname>McCoy</surname><given-names>TA</given-names></name><name name-style="western"><surname>Baptista</surname><given-names>OJ</given-names></name></person-group> (<year>2016</year>) <article-title>A new species of cremnophytic <italic><tp:taxon-name><tp:taxon-name-part taxon-name-part-type="genus">Aloe</tp:taxon-name-part></tp:taxon-name></italic> from Mozambique.</article-title><source>Cactus and Succulent Journal (Los Angeles)</source><volume>88</volume>(<issue>4</issue>): <fpage>172</fpage>–<lpage>176</lpage>. <ext-link xlink:type="simple" ext-link-type="doi" xlink:href="10.2985/015.088.0402">https://doi.org/10.2985/015.088.0402</ext-link></mixed-citation></ref><ref id="B3"><mixed-citation xmlns:xlink="http://www.w3.org/1999/xlink" xlink:type="simple"><person-group><name name-style="western"><surname>Burrows</surname><given-names>JE</given-names></name><name name-style="western"><surname>Burrows</surname><given-names>SM</given-names></name><name name-style="western"><surname>Lötter</surname><given-names>MC</given-names></name><name name-style="western"><surname>Schmidt</surname><given-names>E</given-names></name></person-group> (<year>2018</year>) Trees and shrubs Mozambique. Print Matters (Pty) Ltd, Cape Town.</mixed-citation></ref><ref id="B12"><mixed-citation xmlns:xlink="http://www.w3.org/1999/xlink" xlink:type="simple"><person-group><name name-style="western"><surname>Timberlake</surname><given-names>J</given-names></name><name name-style="western"><surname>Goyder</surname><given-names>D</given-names></name><name name-style="western"><surname>Crawford</surname><given-names>F</given-names></name><name name-style="western"><surname>Burrows</surname><given-names>J</given-names></name><name name-style="western"><surname>Clarke</surname><given-names>GP</given-names></name><name name-style="western"><surname>Luke</surname><given-names>Q</given-names></name><name name-style="western"><surname>Matimele</surname><given-names>H</given-names></name><name name-style="western"><surname>Müller</surname><given-names>T</given-names></name><name name-style="western"><surname>Pascal</surname><given-names>O</given-names></name><name name-style="western"><surname>de Sousa</surname><given-names>C</given-names></name><name name-style="western"><surname>Alves</surname><given-names>T</given-names></name></person-group> (<year>2011</year>) <article-title>Coastal dry forests in northern Mozambique.</article-title><source>Plant Ecology and Evolution</source><volume>144</volume>(<issue>2</issue>): <fpage>126</fpage>–<lpage>137</lpage>. <ext-link xlink:type="simple" ext-link-type="doi" xlink:href="10.5091/plecevo.2011.539">https://doi.org/10.5091/plecevo.2011.539</ext-link></mixed-citation></ref></ref-list></tp:taxon-treatment>
